# Supplementary material for: Styrene-Free Bio-Based Thermosetting Resins with Tunable Properties Starting from Vegetable Oils and Terpenes
Source: Polymers (Basel). 2022 Oct 5;14(19):4185. doi: 10.3390/polym14194185 (PMC9572440; doi:10.3390/polym14194185)
Supplement: Supplementary file 1 [file polymers-14-04185-s001.zip]

Archive with 1 entries (1 files):
- polymers-1931202-supplementary.pdf
